# Supplementary material for: Trichopolydesmidae from Cameroon, 2: A species-level reclassification of Afrotropical trichopolydesmids (Diplopoda, Polydesmida), with two new species and two new records from Cameroon, and two new species from the Nimba Mountains, Guinea
Source: Zookeys. 2019 Nov 21;891:31–59. doi: 10.3897/zookeys.891.46986 (PMC6882924; doi:10.3897/zookeys.891.46986)
Supplement: XML Treatment for Physetoparia complexa [file zookeys.891.46986-treatment1.xml]

<!DOCTYPE tp:taxon-treatment
  PUBLIC "-//TaxonX//DTD Taxonomic Treatment Publishing DTD v0 20100105//EN" "tax-treatment-NSO.dtd">
<tp:taxon-treatment xmlns:tp="http://www.plazi.org/taxpub"><tp:treatment-meta><kwd-group><label>Taxon classification</label><kwd><named-content xmlns:xlink="http://www.w3.org/1999/xlink" content-type="kingdom">Animalia</named-content></kwd><kwd><named-content xmlns:xlink="http://www.w3.org/1999/xlink" content-type="order">Polydesmida</named-content></kwd><kwd><named-content xmlns:xlink="http://www.w3.org/1999/xlink" content-type="family">Fuhrmannodesmidae</named-content></kwd></kwd-group><mixed-citation publication-type="journal"><person-group><name><surname>Golovatch</surname><given-names>Sergei I.</given-names></name><name><surname>Fiemapong</surname><given-names>Armand Richard Nzoko</given-names></name><name><surname>VandenSpiegel</surname><given-names>Didier</given-names></name></person-group><article-title><tp:taxon-name><tp:taxon-name-part taxon-name-part-type="family">Trichopolydesmidae</tp:taxon-name-part></tp:taxon-name> from Cameroon, 2: A species-level reclassification of Afrotropical trichopolydesmids (<tp:taxon-name><tp:taxon-name-part taxon-name-part-type="class">Diplopoda</tp:taxon-name-part></tp:taxon-name>, <tp:taxon-name><tp:taxon-name-part taxon-name-part-type="order">Polydesmida</tp:taxon-name-part></tp:taxon-name>), with two new species and two new records from Cameroon, and two new species from the Nimba Mountains, Guinea</article-title><source>Zookeys</source><day>21</day><month>11</month><year>2019</year><volume>891</volume><fpage>31</fpage><lpage>59</lpage><pub-id pub-id-type="doi">10.3897/zookeys.891.46986</pub-id></mixed-citation></tp:treatment-meta><tp:nomenclature><tp:taxon-name><object-id xmlns:xlink="http://www.w3.org/1999/xlink" content-type="arpha" xlink:type="simple">CD6F8805-CC23-5696-8EFD-57222950177C</object-id>
              <tp:taxon-name-part taxon-name-part-type="genus" reg="Physetoparia">Physetoparia</tp:taxon-name-part>
              <tp:taxon-name-part taxon-name-part-type="species" reg="complexa">complexa</tp:taxon-name-part>
              <object-id xmlns:xlink="http://www.w3.org/1999/xlink" content-type="zoobank" xlink:type="simple">http://zoobank.org/C6BD407F-E50B-495E-A0E7-0402D0008563</object-id>
            </tp:taxon-name><tp:taxon-status xmlns:xlink="http://www.w3.org/1999/xlink" xlink:type="simple">sp. nov.</tp:taxon-status><xref ref-type="fig" rid="F1">Figs 1A</xref><xref ref-type="fig" rid="F2">, 2</xref><xref ref-type="fig" rid="F3">, 3</xref></tp:nomenclature><tp:treatment-sec sec-type="type material" id="SECID0ENXAG"><title>Type material.</title><p><bold><italic>Holotype</italic></bold> ♂ (MRAC 22840), Guinea, Nimba Mountains, summit of Mount Nion, ca 1405 m a.s.l., forest litter, 28.V.2019, A. Henrard, D. VandenSpiegel, C. Allard et al. leg. (Nimba 2019-24). <bold><italic>Paratypes</italic></bold>: 1 ♂ (MRAC 22841), 9 ♀ (MRAC 22852), 1 ♂ (SEM, MRAC 22842), same locality and date, together with holotype.</p></tp:treatment-sec><tp:treatment-sec sec-type="diagnosis" id="SECID0E2XAG"><title>Diagnosis.</title><p>Differs from all other species of the genus by the unusually complex gonopodal structure, i.e. the presence of a particularly prominent, distolateral, gonocoxal lobe (lo) that protects a similarly clearly exposed telopodite, the latter being largely represented by a high apicomesal lobe/outgrowth (ab) that carries a highly peculiar, large, tube-shaped solenomere (tu). The gonocoel is shallow and conceals only the bases of the telopodites (Figs <xref ref-type="fig" rid="F2">2K</xref>, <xref ref-type="fig" rid="F3">3</xref>).</p></tp:treatment-sec><tp:treatment-sec sec-type="Name" id="SECID0EJYAG"><title>Name.</title><p>To emphasize the complex gonopodal structure; adjective in feminine gender.</p></tp:treatment-sec><tp:treatment-sec sec-type="description" id="SECID0EOYAG"><title>Description.</title><p>Length of holotype ca 5 mm (♂), width of midbody pro- and metazonae 0.5 and 0.7 mm (♂), respectively. Length of paratypes ca 5 mm (♂) or 6–7 mm (♀), width of midbody pro- and metazonae 0.5 and 0.7 mm (♂) or 0.6–0.7 and 0.8–1.0 mm (♀), respectively. Coloration in alcohol marbled light or darker reddish brown, venter and legs light brown to nearly pallid (Fig. <xref ref-type="fig" rid="F1">1A</xref>).</p><fig id="F1" position="float" orientation="portrait"><object-id xmlns:xlink="http://www.w3.org/1999/xlink" content-type="doi" xlink:type="simple">10.3897/zookeys.891.46986.figure1</object-id><object-id xmlns:xlink="http://www.w3.org/1999/xlink" content-type="arpha" xlink:type="simple">E079E92D-AB49-54A5-8E8B-F9C24F815078</object-id><label>Figure 1.</label><caption><p>Habituses of <bold>A</bold><italic><tp:taxon-name><tp:taxon-name-part taxon-name-part-type="genus" reg="Physetoparia">Physetoparia</tp:taxon-name-part> <tp:taxon-name-part taxon-name-part-type="species" reg="complexa">complexa</tp:taxon-name-part></tp:taxon-name></italic> sp. nov., ♂ holotype, lateral view <bold>B, C</bold><italic><tp:taxon-name><tp:taxon-name-part taxon-name-part-type="genus" reg="Bactrodesmus">Bactrodesmus</tp:taxon-name-part> <tp:taxon-name-part taxon-name-part-type="species" reg="grandis">grandis</tp:taxon-name-part></tp:taxon-name></italic> sp. nov., ♂ paratype, lateral view of entire animal and its anterior body half, ventral view <bold>D</bold><italic><tp:taxon-name><tp:taxon-name-part taxon-name-part-type="genus" reg="Hemisphaeroparia">Hemisphaeroparia</tp:taxon-name-part> <tp:taxon-name-part taxon-name-part-type="species" reg="parvula">parvula</tp:taxon-name-part></tp:taxon-name></italic> (Porat, 1894), both ♀ syntypes, lateral, subventral or sublateral view <bold>E</bold><italic><tp:taxon-name><tp:taxon-name-part taxon-name-part-type="genus" reg="Hemisphaeroparia">Hemisphaeroparia</tp:taxon-name-part> <tp:taxon-name-part taxon-name-part-type="species" reg="longibrachiata">longibrachiata</tp:taxon-name-part></tp:taxon-name></italic> sp. nov., ♂ holotype, dorsal view <bold>F</bold><italic><tp:taxon-name><tp:taxon-name-part taxon-name-part-type="genus" reg="Hemisphaeroparia">Hemisphaeroparia</tp:taxon-name-part> <tp:taxon-name-part taxon-name-part-type="species" reg="avis">avis</tp:taxon-name-part></tp:taxon-name></italic> sp. nov., ♂ paratype, lateral view. Scale bars: 1.0 mm.</p></caption><graphic xmlns:xlink="http://www.w3.org/1999/xlink" xlink:href="zookeys-891-031-g001.jpg" id="oo_358063.jpg" position="float" orientation="portrait" xlink:type="simple"><uri content-type="original_file" xlink:type="simple">https://binary.pensoft.net/fig/358063</uri></graphic></fig><p>Body with 20 segments in both sexes. Tegument very delicately micro-alveolate, mainly slightly shining. Head densely micropilose, devoid of epicranial modifications (Fig. <xref ref-type="fig" rid="F2">2A, B, E</xref>). Interantennal isthmus almost two times diameter of antennal socket. Antennae long and strongly clavate, reaching back past segment 3 when stretched dorsally. In length, antennomere 3 = 6 &gt; 2 = 5 &gt; 1 = 4 =7; antennomere 6 the largest, antennomeres 5 and 6 each with a distinct, round, distodorsal field of sensilla. In width, collum &lt; head &lt; segments 2–4 &lt; 5–16; thereafter body gradually tapering towards telson. Collum ellipsoid, transversely oval, like all following metaterga with three transverse, regular rows of setae on low, but evident, setigerous bosses. Tergal setae medium-sized, each ca 1/4–1/5 as long as metatergum, bacilliform and longitudinally ribbed, gradually growing longer towards telson, set on minute knobs (Fig. <xref ref-type="fig" rid="F2">2A–J</xref>), always 3+3 in each row on postcollum metaterga; 2–3 additional setae normally present at lateral margin of paraterga. A faint, sinuate, transverse sulcus visible behind first row on most metaterga. Dorsum invariably regularly convex. Paraterga medium-sized, set at around upper 1/3 of metazonae (Fig. <xref ref-type="fig" rid="F2">2A–H</xref>), visible starting with collum, often slightly upturned caudally, faintly, but regularly rounded and bordered, lateral incisions almost absent. Caudal corner of paraterga mostly rounded, sharply truncate only in a few caudal segments (Fig. <xref ref-type="fig" rid="F2">2D, G</xref>). Pore formula normal: 5, 7, 9, 10, 12, 13, 15–19. Ozopores small, round, opening flush dorsally near caudal corner of poriferous paraterga. Stricture between pro- and metazonae wide, shallow. Limbus very finely microspiculate. All spiracles usual, simple. Pleurosternal carinae traceable as very faint lines on most segments (Fig. <xref ref-type="fig" rid="F2">2B, D</xref>). Epiproct short, conical, flattened dorsoventrally. Hypoproct semi-circular, setae strongly separated and borne on minute knobs.</p><fig id="F2" position="float" orientation="portrait"><object-id xmlns:xlink="http://www.w3.org/1999/xlink" content-type="doi" xlink:type="simple">10.3897/zookeys.891.46986.figure2</object-id><object-id xmlns:xlink="http://www.w3.org/1999/xlink" content-type="arpha" xlink:type="simple">6466600D-26C4-561B-9BBA-B30C413BBDE6</object-id><label>Figure 2.</label><caption><p><italic><tp:taxon-name><tp:taxon-name-part taxon-name-part-type="genus" reg="Physetoparia">Physetoparia</tp:taxon-name-part> <tp:taxon-name-part taxon-name-part-type="species" reg="complexa">complexa</tp:taxon-name-part></tp:taxon-name></italic> sp. nov., SEM micrographs of ♂ paratype <bold>A</bold> habitus, lateral view <bold>B, E</bold> anterior part of body, lateral and dorsofrontal views, respectively <bold>C, F</bold> midbody segments, lateral and dorsal views, respectively <bold>D, G</bold> posterior part of body, lateral and dorsal views, respectively <bold>H</bold> cross-section of a midbody segment, caudal view <bold>I</bold> fine tergal structure, dorsal view <bold>J</bold> tergal seta, lateral view <bold>K</bold> gonopodal coxa in situ, lateral view. Scale bars: 0.5 mm (<bold>A</bold>), 0.1 mm (<bold>B–H</bold>), 0.05 mm (<bold>I, K</bold>), 0.01 mm (<bold>J</bold>).</p></caption><graphic xmlns:xlink="http://www.w3.org/1999/xlink" xlink:href="zookeys-891-031-g002.jpg" id="oo_358064.jpg" position="float" orientation="portrait" xlink:type="simple"><uri content-type="original_file" xlink:type="simple">https://binary.pensoft.net/fig/358064</uri></graphic></fig><p>Sterna wide, unmodified, setose. Legs rather long and slender, ca 1.2–1.3 (♂) or 1.0–1.1 (♀) times as long as midbody height; in length, tarsus &gt; femur &gt; prefemur &gt; coxa = postfemur = tibia, the latter with a particularly long, tactile seta apicodorsally. Tarsal brushes absent.</p><p>Gonopods (Fig. <xref ref-type="fig" rid="F3">3</xref>) with large, subglobose, barely setose coxae, fused medially at base, each coxa carrying a very prominent, rounded, distolateral lobe (lo) and two very strong setae near place of fusion. Telopodites very clearly exposed, but strongly protected by lo, bases only a little concealed inside a shallow gonocoel. Telopodites only slightly shorter than lo, each with only a single, large, subsecuriform, lobe-shaped, apicomesal branch/outgrowth (ab) showing a microdentate apical margin, a peculiar tube (tu) with a large orifice (or), and a field of fimbriae at base of tu, both hidden between lo and ap; tu apparently functioning as a solenomere.</p><fig id="F3" position="float" orientation="portrait"><object-id xmlns:xlink="http://www.w3.org/1999/xlink" content-type="doi" xlink:type="simple">10.3897/zookeys.891.46986.figure3</object-id><object-id xmlns:xlink="http://www.w3.org/1999/xlink" content-type="arpha" xlink:type="simple">837DFE32-12E3-52BD-A9FD-D811B00FC598</object-id><label>Figure 3.</label><caption><p><italic><tp:taxon-name><tp:taxon-name-part taxon-name-part-type="genus" reg="Physetoparia">Physetoparia</tp:taxon-name-part> <tp:taxon-name-part taxon-name-part-type="species" reg="complexa">complexa</tp:taxon-name-part></tp:taxon-name></italic> sp. nov., gonopods of ♂ paratypes <bold>A, B</bold> left gonopod, lateral and ventrolateral views, respectively <bold>C</bold> right gonopod, ventrocaudal view <bold>D, E</bold> right gonopod, lateral and mesal views, respectively. Abbreviations: <bold>lo</bold> distolateral lobe of coxa, <bold>ab</bold> apicomesal branch/outgrowth of telopodite, <bold>tu</bold> tube/solenomere between <bold>lo</bold> and <bold>ab</bold> with a broad orifice (<bold>or</bold>) and a field of filaments (<bold>fi</bold>) at base.Scale bars: 0.05 mm.</p></caption><graphic xmlns:xlink="http://www.w3.org/1999/xlink" xlink:href="zookeys-891-031-g003.jpg" id="oo_358065.jpg" position="float" orientation="portrait" xlink:type="simple"><uri content-type="original_file" xlink:type="simple">https://binary.pensoft.net/fig/358065</uri></graphic></fig></tp:treatment-sec><tp:treatment-sec sec-type="remarks" id="SECID0ET5AG"><title>Remarks.</title><p>This new species shows several clear-cut apomorphies in gonopodal characters (see Diagnosis above), but on balance it fits quite well the scope of <italic><tp:taxon-name><tp:taxon-name-part taxon-name-part-type="genus" reg="Physetoparia">Physetoparia</tp:taxon-name-part></tp:taxon-name></italic> as outlined by <xref ref-type="bibr" rid="B14">Golovatch et al. (2018)</xref>. Especially distinct similarities concern the sole congener that has a marked apicolateral outgrowth/lobe on the gonopodal coxa to protect a likewise well exposed telopodite: <italic><tp:taxon-name><tp:taxon-name-part taxon-name-part-type="genus" reg="Physetoparia">P.</tp:taxon-name-part> <tp:taxon-name-part taxon-name-part-type="species" reg="villiersi">villiersi</tp:taxon-name-part></tp:taxon-name></italic> (Schubart, 1955). However, the gonotelopodite in the latter species is tripartite, including a finger-shaped solenomere, while the coxal lobe is much smaller and less conspicuous (<xref ref-type="bibr" rid="B19">Schubart 1955</xref>). In addition, both these species compared come from the same area, the Nimba Mountains which are shared by Liberia, Guinea and Côte d’Ivoire.</p></tp:treatment-sec><ref-list><ref id="B14"><mixed-citation xmlns:xlink="http://www.w3.org/1999/xlink" xlink:type="simple"><person-group><name name-style="western"><surname>Golovatch</surname><given-names>SI</given-names></name><name name-style="western"><surname>Nzoko Fiemapong</surname><given-names>AR</given-names></name><name name-style="western"><surname>Tamesse</surname><given-names>JL</given-names></name><name name-style="western"><surname>Mauriès</surname><given-names>JP</given-names></name><name name-style="western"><surname>VandenSpiegel</surname><given-names>D</given-names></name></person-group> (<year>2018</year>) <article-title><tp:taxon-name><tp:taxon-name-part taxon-name-part-type="family">Trichopolydesmidae</tp:taxon-name-part></tp:taxon-name> from Cameroon, 1: The genus <italic><tp:taxon-name><tp:taxon-name-part taxon-name-part-type="genus">Hemisphaeroparia</tp:taxon-name-part></tp:taxon-name></italic> Schubart, 1955.</article-title><source>With a genus-level reclassification of Afrotropical genera of the family (<tp:taxon-name><tp:taxon-name-part taxon-name-part-type="class">Diplopoda</tp:taxon-name-part></tp:taxon-name>, <tp:taxon-name><tp:taxon-name-part taxon-name-part-type="order">Polydesmida</tp:taxon-name-part></tp:taxon-name>) ZooKeys</source><volume>785</volume>: <fpage>49</fpage>–<lpage>98</lpage>. <ext-link xlink:type="simple" ext-link-type="doi" xlink:href="10.3897/zookeys.785.27422">https://doi.org/10.3897/zookeys.785.27422</ext-link></mixed-citation></ref><ref id="B19"><mixed-citation xmlns:xlink="http://www.w3.org/1999/xlink" xlink:type="simple"><person-group><name name-style="western"><surname>Schubart</surname><given-names>O</given-names></name></person-group> (<year>1955</year>) <article-title>Proterospermophora oder <tp:taxon-name><tp:taxon-name-part taxon-name-part-type="superfamily">Polydesmoidea</tp:taxon-name-part></tp:taxon-name> von Französisch West-Afrika (<tp:taxon-name><tp:taxon-name-part taxon-name-part-type="class">Diplopoda</tp:taxon-name-part></tp:taxon-name>).</article-title><source>Bulletin de l’Institut français de l’Afrique noire, série A</source><volume>17</volume>(<issue>2</issue>): <fpage>377</fpage>–<lpage>443</lpage>.</mixed-citation></ref></ref-list></tp:taxon-treatment>
