# Supplementary material for: Trichopolydesmidae from Cameroon, 2: A species-level reclassification of Afrotropical trichopolydesmids (Diplopoda, Polydesmida), with two new species and two new records from Cameroon, and two new species from the Nimba Mountains, Guinea
Source: Zookeys. 2019 Nov 21;891:31–59. doi: 10.3897/zookeys.891.46986 (PMC6882924; doi:10.3897/zookeys.891.46986)
Supplement: XML Treatment for Bactrodesmus [file zookeys.891.46986-treatment2.xml]

<!DOCTYPE tp:taxon-treatment
  PUBLIC "-//TaxonX//DTD Taxonomic Treatment Publishing DTD v0 20100105//EN" "tax-treatment-NSO.dtd">
<tp:taxon-treatment xmlns:tp="http://www.plazi.org/taxpub"><tp:treatment-meta><kwd-group><label>Taxon classification</label><kwd><named-content xmlns:xlink="http://www.w3.org/1999/xlink" content-type="kingdom">Animalia</named-content></kwd><kwd><named-content xmlns:xlink="http://www.w3.org/1999/xlink" content-type="order">Polydesmida</named-content></kwd><kwd><named-content xmlns:xlink="http://www.w3.org/1999/xlink" content-type="family">Fuhrmannodesmidae</named-content></kwd></kwd-group><mixed-citation publication-type="journal"><person-group><name><surname>Golovatch</surname><given-names>Sergei I.</given-names></name><name><surname>Fiemapong</surname><given-names>Armand Richard Nzoko</given-names></name><name><surname>VandenSpiegel</surname><given-names>Didier</given-names></name></person-group><article-title><tp:taxon-name><tp:taxon-name-part taxon-name-part-type="family">Trichopolydesmidae</tp:taxon-name-part></tp:taxon-name> from Cameroon, 2: A species-level reclassification of Afrotropical trichopolydesmids (<tp:taxon-name><tp:taxon-name-part taxon-name-part-type="class">Diplopoda</tp:taxon-name-part></tp:taxon-name>, <tp:taxon-name><tp:taxon-name-part taxon-name-part-type="order">Polydesmida</tp:taxon-name-part></tp:taxon-name>), with two new species and two new records from Cameroon, and two new species from the Nimba Mountains, Guinea</article-title><source>Zookeys</source><day>21</day><month>11</month><year>2019</year><volume>891</volume><fpage>31</fpage><lpage>59</lpage><pub-id pub-id-type="doi">10.3897/zookeys.891.46986</pub-id></mixed-citation></tp:treatment-meta><tp:nomenclature><tp:taxon-name><object-id xmlns:xlink="http://www.w3.org/1999/xlink" content-type="arpha" xlink:type="simple">90EC05A4-12FF-50E0-8666-67F1A8E59A01</object-id>
              <tp:taxon-name-part taxon-name-part-type="genus" reg="Bactrodesmus">Bactrodesmus</tp:taxon-name-part>
            </tp:taxon-name><tp:taxon-authority>Cook, 1896</tp:taxon-authority></tp:nomenclature><tp:treatment-sec sec-type="type species" id="SECID0ERABG"><title>Type species.</title><p><italic><tp:taxon-name><tp:taxon-name-part taxon-name-part-type="genus" reg="Bactrodesmus">Bactrodesmus</tp:taxon-name-part> <tp:taxon-name-part taxon-name-part-type="species" reg="claviger">claviger</tp:taxon-name-part></tp:taxon-name></italic> Cook, 1896, by subsequent monotypy, Liberia.</p><p>As reiterated recently (<xref ref-type="bibr" rid="B14">Golovatch et al. 2018</xref>), this genus was first proposed as a <italic>nomen nudum</italic> (<xref ref-type="bibr" rid="B10">Cook 1896a</xref>), but then properly typified (<xref ref-type="bibr" rid="B11">Cook 1896b</xref>). The sole useful information contained in the original description of <italic><tp:taxon-name><tp:taxon-name-part taxon-name-part-type="genus" reg="Bactrodesmus">B.</tp:taxon-name-part> <tp:taxon-name-part taxon-name-part-type="species" reg="claviger">claviger</tp:taxon-name-part></tp:taxon-name></italic>, which was accompanied by no illustrations, concerns its small size (7 mm long, 1 mm wide), typically micropolydesmid facies (small paraterga, large and clubbed tergal setae arranged in three transverse rows etc.), strongly enlarged gonocoxae that fully conceal the telopodites and, above all, ♂ legs 2, especially their tibiae, greatly enlarged compared to others (<xref ref-type="bibr" rid="B11">Cook 1896b</xref>). No number of body segments has been given.</p><p>Below we put on record a new <italic><tp:taxon-name><tp:taxon-name-part taxon-name-part-type="genus" reg="Bactrodesmus">Bactrodesmus</tp:taxon-name-part></tp:taxon-name></italic> coming from the Guinean portion of the Nimba Mountains. This allows us to unequivocally clarify the identity of the genus and provide a new diagnosis.</p></tp:treatment-sec><tp:treatment-sec sec-type="diagnosis" id="SECID0EKCBG"><title>Diagnosis.</title><p>At least ♂ tibiae 2, as well as both gonopodal coxae and gonocoel hypertrophied, telopodites being strongly sunken and their distal outgrowths remaining nearly fully concealed inside gonocoel. Only one prominent, basal fold/branch (bb = sp) present, albeit fully concealed as well; a simple and short solenomere branch (sl) protected by bb mesally and by a clearly 2-segmented lateral part laterally.</p></tp:treatment-sec><tp:treatment-sec sec-type="remarks" id="SECID0EPCBG"><title>Remark.</title><p>This genus is presumably among the most advanced representatives of Afrotropical <tp:taxon-name><tp:taxon-name-part taxon-name-part-type="family">Trichopolydesmidae</tp:taxon-name-part></tp:taxon-name> in showing several autapomorphies.</p></tp:treatment-sec><ref-list><ref id="B14"><mixed-citation xmlns:xlink="http://www.w3.org/1999/xlink" xlink:type="simple"><person-group><name name-style="western"><surname>Golovatch</surname><given-names>SI</given-names></name><name name-style="western"><surname>Nzoko Fiemapong</surname><given-names>AR</given-names></name><name name-style="western"><surname>Tamesse</surname><given-names>JL</given-names></name><name name-style="western"><surname>Mauriès</surname><given-names>JP</given-names></name><name name-style="western"><surname>VandenSpiegel</surname><given-names>D</given-names></name></person-group> (<year>2018</year>) <article-title><tp:taxon-name><tp:taxon-name-part taxon-name-part-type="family">Trichopolydesmidae</tp:taxon-name-part></tp:taxon-name> from Cameroon, 1: The genus <italic><tp:taxon-name><tp:taxon-name-part taxon-name-part-type="genus">Hemisphaeroparia</tp:taxon-name-part></tp:taxon-name></italic> Schubart, 1955.</article-title><source>With a genus-level reclassification of Afrotropical genera of the family (<tp:taxon-name><tp:taxon-name-part taxon-name-part-type="class">Diplopoda</tp:taxon-name-part></tp:taxon-name>, <tp:taxon-name><tp:taxon-name-part taxon-name-part-type="order">Polydesmida</tp:taxon-name-part></tp:taxon-name>) ZooKeys</source><volume>785</volume>: <fpage>49</fpage>–<lpage>98</lpage>. <ext-link xlink:type="simple" ext-link-type="doi" xlink:href="10.3897/zookeys.785.27422">https://doi.org/10.3897/zookeys.785.27422</ext-link></mixed-citation></ref><ref id="B10"><mixed-citation xmlns:xlink="http://www.w3.org/1999/xlink" xlink:type="simple"><person-group><name name-style="western"><surname>Cook</surname><given-names>OF</given-names></name></person-group> (<year>1896a</year>) <article-title>A new diplopod fauna in Liberia.</article-title><source>The American Naturalist, Entomology</source><volume>30</volume>: <fpage>413</fpage>–<lpage>420</lpage>. <ext-link xlink:type="simple" ext-link-type="doi" xlink:href="10.1086/276402">https://doi.org/10.1086/276402</ext-link></mixed-citation></ref><ref id="B11"><mixed-citation xmlns:xlink="http://www.w3.org/1999/xlink" xlink:type="simple"><person-group><name name-style="western"><surname>Cook</surname><given-names>OF</given-names></name></person-group> (<year>1896b</year>) <article-title>Summary of new Liberian <tp:taxon-name><tp:taxon-name-part taxon-name-part-type="superfamily">Polydesmoidea</tp:taxon-name-part></tp:taxon-name>.</article-title><source>Proceedings of the Academy of Natural Sciences of Philadelphia</source><volume>1896</volume>: <fpage>257</fpage>–<lpage>267</lpage>.</mixed-citation></ref></ref-list></tp:taxon-treatment>
