# Supplementary material for: Trichopolydesmidae from Cameroon, 2: A species-level reclassification of Afrotropical trichopolydesmids (Diplopoda, Polydesmida), with two new species and two new records from Cameroon, and two new species from the Nimba Mountains, Guinea
Source: Zookeys. 2019 Nov 21;891:31–59. doi: 10.3897/zookeys.891.46986 (PMC6882924; doi:10.3897/zookeys.891.46986)
Supplement: XML Treatment for Bactrodesmus grandis [file zookeys.891.46986-treatment3.xml]

<!DOCTYPE tp:taxon-treatment
  PUBLIC "-//TaxonX//DTD Taxonomic Treatment Publishing DTD v0 20100105//EN" "tax-treatment-NSO.dtd">
<tp:taxon-treatment xmlns:tp="http://www.plazi.org/taxpub"><tp:treatment-meta><kwd-group><label>Taxon classification</label><kwd><named-content xmlns:xlink="http://www.w3.org/1999/xlink" content-type="kingdom">Animalia</named-content></kwd><kwd><named-content xmlns:xlink="http://www.w3.org/1999/xlink" content-type="order">Polydesmida</named-content></kwd><kwd><named-content xmlns:xlink="http://www.w3.org/1999/xlink" content-type="family">Fuhrmannodesmidae</named-content></kwd></kwd-group><mixed-citation publication-type="journal"><person-group><name><surname>Golovatch</surname><given-names>Sergei I.</given-names></name><name><surname>Fiemapong</surname><given-names>Armand Richard Nzoko</given-names></name><name><surname>VandenSpiegel</surname><given-names>Didier</given-names></name></person-group><article-title><tp:taxon-name><tp:taxon-name-part taxon-name-part-type="family">Trichopolydesmidae</tp:taxon-name-part></tp:taxon-name> from Cameroon, 2: A species-level reclassification of Afrotropical trichopolydesmids (<tp:taxon-name><tp:taxon-name-part taxon-name-part-type="class">Diplopoda</tp:taxon-name-part></tp:taxon-name>, <tp:taxon-name><tp:taxon-name-part taxon-name-part-type="order">Polydesmida</tp:taxon-name-part></tp:taxon-name>), with two new species and two new records from Cameroon, and two new species from the Nimba Mountains, Guinea</article-title><source>Zookeys</source><day>21</day><month>11</month><year>2019</year><volume>891</volume><fpage>31</fpage><lpage>59</lpage><pub-id pub-id-type="doi">10.3897/zookeys.891.46986</pub-id></mixed-citation></tp:treatment-meta><tp:nomenclature><tp:taxon-name><object-id xmlns:xlink="http://www.w3.org/1999/xlink" content-type="arpha" xlink:type="simple">4BA61427-9DC9-55A1-876B-EA45025DCFD7</object-id>
              <tp:taxon-name-part taxon-name-part-type="genus" reg="Bactrodesmus">Bactrodesmus</tp:taxon-name-part>
              <tp:taxon-name-part taxon-name-part-type="species" reg="grandis">grandis</tp:taxon-name-part>
              <object-id xmlns:xlink="http://www.w3.org/1999/xlink" content-type="zoobank" xlink:type="simple">http://zoobank.org/AF5E4B4D-7A9B-426D-A87D-16EC8FFB61BD</object-id>
            </tp:taxon-name><tp:taxon-status xmlns:xlink="http://www.w3.org/1999/xlink" xlink:type="simple">sp. nov.</tp:taxon-status><xref ref-type="fig" rid="F1">Figs 1B, C</xref><xref ref-type="fig" rid="F4">, 4</xref><xref ref-type="fig" rid="F5">, 5</xref></tp:nomenclature><tp:treatment-sec sec-type="type material" id="SECID0EMEBG"><title>Type material.</title><p><bold><italic>Holotype</italic></bold> ♂ (MRAC 22843), Guinea, Nimba Mountains, near cave 2, Serengbara, camp 3, ca 1035 m a.s.l., litter, 2.V.2019, A. Henrard, D. VandenSpiegel, C. Allard et al. leg. (Nimba 2019-41). <bold><italic>Paratypes</italic></bold>: 1 ♀ (MRAC 22844), same locality, together with holotype: 2 ♂, 1 ♀ (MRAC 22845), 2 ♂ (MRAC 22862), 1 ♂ (SEM, MRAC 22846), 1 ♂ (ZMUM Rd 4628), same locality, forest; ca 975 m a.s.l., 2.V.2019, A. Henrard, D. VandenSpiegel, C. Allard et al. leg. (Nimba 2019-49).</p></tp:treatment-sec><tp:treatment-sec sec-type="diagnosis" id="SECID0E1EBG"><title>Diagnosis.</title><p>Differs from both other species of the genus by ♂ legs 1–3 being clearly enlarged and modified, vs. ♂ legs 2 or 2 and 3, from <italic><tp:taxon-name><tp:taxon-name-part taxon-name-part-type="genus" reg="Bactrodesmus">B.</tp:taxon-name-part> <tp:taxon-name-part taxon-name-part-type="species" reg="bicornis">bicornis</tp:taxon-name-part></tp:taxon-name></italic> also by three (vs. two) transverse rows of tergal setae and the collum which is narrower than the head, from <italic><tp:taxon-name><tp:taxon-name-part taxon-name-part-type="genus" reg="Bactrodesmus">B.</tp:taxon-name-part> <tp:taxon-name-part taxon-name-part-type="species" reg="claviger">claviger</tp:taxon-name-part></tp:taxon-name></italic> by the considerably larger body.</p></tp:treatment-sec><tp:treatment-sec sec-type="Name" id="SECID0EWFBG"><title>Name.</title><p>To emphasize the relatively large body and clearly enlarged ♂ legs 1–3; adjective.</p></tp:treatment-sec><tp:treatment-sec sec-type="description" id="SECID0E3FBG"><title>Description.</title><p>Length ca 8 (♂, including holotype) or 9 mm (♀), width of midbody pro- and metazonae 1.0 and 1.3 mm (♂, including holotype) or 1.2 and 1.5 mm (♀), respectively. Coloration in alcohol marbled light brown to reddish brown, venter and legs usually lighter, light grey-brown to nearly pallid (Fig. <xref ref-type="fig" rid="F1">1B, C</xref>).</p><p>Body with 20 segments in both sexes. Tegument very delicately micro-alveolate, mainly slightly shining. Head densely micropilose, devoid of epicranial modifications, but genae roundly squarish and very strongly swollen laterally; gnathochilarium without modifications (Fig. <xref ref-type="fig" rid="F4">4G</xref>). Interantennal isthmus 1.8 times diameter of antennal socket. Antennae long and strongly clavate, reaching back past segment 3 (♂) when stretched dorsally. In length, antennomere 3 = 6 &gt; 5 &gt; 2 = 4 &gt; 7 &gt; 1; antennomere 6 the largest, antennomeres 5 and 6 each with a distinct, round, distodorsal field of minute sensilla. In width, collum &lt; segments 2 and 3 &lt; head = 4 &lt; 5–16; thereafter body gradually tapering towards telson. Collum ellipsoid, transversely oval, like all following metaterga with three transverse, regular rows of setae. Tergal setae largely abraded, medium-sized, each ca 1/4–1/5 as long as metatergum, bacilliform and longitudinally ribbed, set on minute knobs, growing slightly longer toward telson, 3–4 additional setae present at lateral margin of paraterga (Fig. <xref ref-type="fig" rid="F4">4A–E, H</xref>), always 3+3 in each row on postcollum metaterga. Dorsal surface of metaterga nearly smooth, regularly convex. Paraterga medium-sized, set at around upper 1/3 of metazonae (Fig. <xref ref-type="fig" rid="F4">4A–C, E, H</xref>), visible starting with collum, often slightly upturned caudally, faintly, but regularly rounded and bordered, lateral incisions absent, with minute setigerous knobs present in their stead, including ones located at caudal corners. Paraterga 2 slightly enlarged, more strongly declined and broadly rounded compared to following ones (Fig. <xref ref-type="fig" rid="F4">4A</xref>). Starting with paraterga 5 or 6, caudal corner increasingly sharp and drawn back past rear tergal margin (Fig. <xref ref-type="fig" rid="F4">4A–C, H</xref>). Pore formula normal: 5, 7, 9, 10, 12, 13, 15–19. Ozopores small, round, opening flush dorsally near caudal corner of poriferous paraterga. Stricture between pro- and metazonae wide, shallow. Limbus very finely microspiculate. Spiracles very small, located on short cones (Fig. <xref ref-type="fig" rid="F4">4K</xref>). Pleurosternal carinae traceable as very faint ridges or lines on most segments (Fig. <xref ref-type="fig" rid="F4">4A, B</xref>). Epiproct short, conical, flattened dorsoventrally. Hypoproct semi-circular, setae strongly separated and borne on minute knobs.</p><fig id="F4" position="float" orientation="portrait"><object-id xmlns:xlink="http://www.w3.org/1999/xlink" content-type="doi" xlink:type="simple">10.3897/zookeys.891.46986.figure4</object-id><object-id xmlns:xlink="http://www.w3.org/1999/xlink" content-type="arpha" xlink:type="simple">EDFAEDF5-9D08-5D4B-AA0C-6ADDF1B961AC</object-id><label>Figure 4.</label><caption><p><italic><tp:taxon-name><tp:taxon-name-part taxon-name-part-type="genus" reg="Bactrodesmus">Bactrodesmus</tp:taxon-name-part> <tp:taxon-name-part taxon-name-part-type="species" reg="grandis">grandis</tp:taxon-name-part></tp:taxon-name></italic> sp. nov., SEM micrographs of a ♂ paratype <bold>A</bold> anterior part of body, lateral view <bold>B–D</bold> midbody segments, lateral, dorsal and ventral views, respectively <bold>E</bold> cross-section of a midbody segment, caudal view <bold>F</bold> fine tergal structure, dorsal view <bold>G</bold> head, ventral view <bold>H</bold> midbody paratergum, lateral view <bold>I</bold> from right to left, legs 1–3 in situ, lateral view <bold>J</bold> leg-pair 1, oral view <bold>K</bold> leg 2 and base of leg 3, frontoventral view <bold>L</bold> coxae 2, subventral view <bold>M</bold> leg 3 and bases of several following legs, frontoventral view. Scale bars: 0.2 mm (<bold>A–E</bold>), 0.1 mm (<bold>G, I–K, M</bold>), 0.05 mm (<bold>I, L</bold>), 0.02 mm (<bold>F</bold>).</p></caption><graphic xmlns:xlink="http://www.w3.org/1999/xlink" xlink:href="zookeys-891-031-g004.jpg" id="oo_358066.jpg" position="float" orientation="portrait" xlink:type="simple"><uri content-type="original_file" xlink:type="simple">https://binary.pensoft.net/fig/358066</uri></graphic></fig><p>Sterna wide, unmodified, setose. Legs rather long and slender, ca 1.3–1.4 (♂) or 1.1–1.2 times (♀) as long as midbody height; in length, tarsus &gt; femur &gt; prefemur &gt; coxa = postfemur = tibia. Tarsal brushes present only on ♂ legs 1 and 2; ♂ legs 1–3 conspicuously enlarged (Fig. <xref ref-type="fig" rid="F4">4I</xref>): legs 1 (Fig. <xref ref-type="fig" rid="F4">4J</xref>) with increasingly inflated pretarsal podomeres; legs 2 (Fig. <xref ref-type="fig" rid="F4">4K, L</xref>) with each coxa caudally supplied with what seems to be a gland whose wide orifice is surrounded by a whorl of setae while the interior carries bundles of abundant, very long, sharp, distally entangled filaments; tibiae 2 particularly strongly swollen, while tarsi 2 somewhat shortened, dorsally flattened and spoon-shaped; legs 3 (Fig. <xref ref-type="fig" rid="F4">4K, M</xref>) resembling legs 1, but their prefemora and femora especially densely setose ventrally.</p><p>Gonopods (Fig. <xref ref-type="fig" rid="F5">5</xref>) complex, with particularly strongly enlarged, globose and nearly smooth coxae (cx), both forming a very deep gonocoel, both clearly rimmed apically and with 2+2 especially strong setae mediobasally near place of coxal fusion; one small rounded lobe each present on cx distolaterally (lol) and distomesally (lom); cannulae relatively small, as usual. Telopodites deeply sunken inside gonocoel, very poorly exposed beyond it, each starting with a setose funnel-shaped part (fu) marking the orifice for the cannula to enter and the beginning of a seminal groove, the latter quickly passing onto a short, stout, slightly curved, distad attenuating solenomere (sl) branch fully concealed inside gonocoel; basal part of telopodite extended mesally along fu into a distinct fold turning apically into a long, gently and regularly curved, laterad directed spine (sp); lateral part of telopodite divided distally by a clear-cut suture (su) into two sections, both being simple and stout slabs, but distal one bearing a meso-central membranous sac to protect sl tip.</p><fig id="F5" position="float" orientation="portrait"><object-id xmlns:xlink="http://www.w3.org/1999/xlink" content-type="doi" xlink:type="simple">10.3897/zookeys.891.46986.figure5</object-id><object-id xmlns:xlink="http://www.w3.org/1999/xlink" content-type="arpha" xlink:type="simple">22BD33F1-4B65-5386-8182-D564E8C768DF</object-id><label>Figure 5.</label><caption><p><italic><tp:taxon-name><tp:taxon-name-part taxon-name-part-type="genus" reg="Bactrodesmus">Bactrodesmus</tp:taxon-name-part> <tp:taxon-name-part taxon-name-part-type="species" reg="grandis">grandis</tp:taxon-name-part></tp:taxon-name></italic> sp. nov., gonopods of ♂ paratypes <bold>A, B</bold> left gonopod, subventral and ventromesal views, respectively <bold>C, D</bold> right gonopod, ventrolateral and ventral views, respectively <bold>E, F</bold> right gonopod, lateral and mesal views, respectively. Abbreviations: <bold>cx</bold> coxa, <bold>lol</bold> distolateral lobe of coxa, <bold>lom</bold> distomesal lobe of coxa, <bold>fu</bold> basal funnel of telopodite, <bold>sl</bold> solenomere, <bold>sp</bold> spine, <bold>su</bold> parabasal sulcus on telopodite. Scale bars: 0.1 mm.</p></caption><graphic xmlns:xlink="http://www.w3.org/1999/xlink" xlink:href="zookeys-891-031-g005.jpg" id="oo_358067.jpg" position="float" orientation="portrait" xlink:type="simple"><uri content-type="original_file" xlink:type="simple">https://binary.pensoft.net/fig/358067</uri></graphic></fig></tp:treatment-sec><tp:treatment-sec sec-type="remarks" id="SECID0EZKBG"><title>Remarks.</title><p>The size, external structures and gonopodal conformation of <italic><tp:taxon-name><tp:taxon-name-part taxon-name-part-type="genus" reg="Bactrodesmus">B.</tp:taxon-name-part> <tp:taxon-name-part taxon-name-part-type="species" reg="grandis">grandis</tp:taxon-name-part></tp:taxon-name></italic> sp. nov. match closely those as described and depicted for <italic><tp:taxon-name><tp:taxon-name-part taxon-name-part-type="genus" reg="Bactrodesmus">B.</tp:taxon-name-part> <tp:taxon-name-part taxon-name-part-type="species" reg="bicornis">bicornis</tp:taxon-name-part></tp:taxon-name></italic> by <xref ref-type="bibr" rid="B13">Demange and Mauriès (1975)</xref>. The latter species is 8.0 mm long and 1.5 mm wide. Its hypertrophied gonopodal coxa is likewise nearly smooth and shows two small distal lobes, lol and lom. The short spiniform solenomere (sl), the long mesobasal spine (sp) and the two-segmented lateral part of the gonotelopodite look much like, and are located similarly in <italic><tp:taxon-name><tp:taxon-name-part taxon-name-part-type="genus" reg="Bactrodesmus">B.</tp:taxon-name-part> <tp:taxon-name-part taxon-name-part-type="species" reg="grandis">grandis</tp:taxon-name-part></tp:taxon-name></italic> sp. nov. Unfortunately, even though the gonopodal structure of <italic><tp:taxon-name><tp:taxon-name-part taxon-name-part-type="genus" reg="Bactrodesmus">B.</tp:taxon-name-part> <tp:taxon-name-part taxon-name-part-type="species" reg="claviger">claviger</tp:taxon-name-part></tp:taxon-name></italic> remains unknown, the genus <italic><tp:taxon-name><tp:taxon-name-part taxon-name-part-type="genus" reg="Bactrodesmus">Bactrodesmus</tp:taxon-name-part></tp:taxon-name></italic> can presently be redefined (see above).</p></tp:treatment-sec><tp:treatment-sec><!--Section generated to contain objects referenced in tp:taxon-treatment.--><fig id="F1" position="float" orientation="portrait"><object-id xmlns:xlink="http://www.w3.org/1999/xlink" content-type="doi" xlink:type="simple">10.3897/zookeys.891.46986.figure1</object-id><object-id xmlns:xlink="http://www.w3.org/1999/xlink" content-type="arpha" xlink:type="simple">E079E92D-AB49-54A5-8E8B-F9C24F815078</object-id><label>Figure 1.</label><caption><p>Habituses of <bold>A</bold><italic><tp:taxon-name><tp:taxon-name-part taxon-name-part-type="genus" reg="Physetoparia">Physetoparia</tp:taxon-name-part> <tp:taxon-name-part taxon-name-part-type="species" reg="complexa">complexa</tp:taxon-name-part></tp:taxon-name></italic> sp. nov., ♂ holotype, lateral view <bold>B, C</bold><italic><tp:taxon-name><tp:taxon-name-part taxon-name-part-type="genus" reg="Bactrodesmus">Bactrodesmus</tp:taxon-name-part> <tp:taxon-name-part taxon-name-part-type="species" reg="grandis">grandis</tp:taxon-name-part></tp:taxon-name></italic> sp. nov., ♂ paratype, lateral view of entire animal and its anterior body half, ventral view <bold>D</bold><italic><tp:taxon-name><tp:taxon-name-part taxon-name-part-type="genus" reg="Hemisphaeroparia">Hemisphaeroparia</tp:taxon-name-part> <tp:taxon-name-part taxon-name-part-type="species" reg="parvula">parvula</tp:taxon-name-part></tp:taxon-name></italic> (Porat, 1894), both ♀ syntypes, lateral, subventral or sublateral view <bold>E</bold><italic><tp:taxon-name><tp:taxon-name-part taxon-name-part-type="genus" reg="Hemisphaeroparia">Hemisphaeroparia</tp:taxon-name-part> <tp:taxon-name-part taxon-name-part-type="species" reg="longibrachiata">longibrachiata</tp:taxon-name-part></tp:taxon-name></italic> sp. nov., ♂ holotype, dorsal view <bold>F</bold><italic><tp:taxon-name><tp:taxon-name-part taxon-name-part-type="genus" reg="Hemisphaeroparia">Hemisphaeroparia</tp:taxon-name-part> <tp:taxon-name-part taxon-name-part-type="species" reg="avis">avis</tp:taxon-name-part></tp:taxon-name></italic> sp. nov., ♂ paratype, lateral view. Scale bars: 1.0 mm.</p></caption><graphic xmlns:xlink="http://www.w3.org/1999/xlink" xlink:href="zookeys-891-031-g001.jpg" id="oo_358063.jpg" position="float" orientation="portrait" xlink:type="simple"><uri content-type="original_file" xlink:type="simple">https://binary.pensoft.net/fig/358063</uri></graphic></fig></tp:treatment-sec><ref-list><ref id="B13"><mixed-citation xmlns:xlink="http://www.w3.org/1999/xlink" xlink:type="simple"><person-group><name name-style="western"><surname>Demange</surname><given-names>JM</given-names></name><name name-style="western"><surname>Mauriès</surname><given-names>JP</given-names></name></person-group> (<year>1975</year>) Myriapodes-Diplopodes des monts Nimba et Tonkoui (Côte d’Ivoire, Guinée) récoltés par M. Lamotte et ses collaborateurs de 1942 à 1960. Annales du Musée Royal de l’Afrique Centrale, série in-8, Sciences zoologiques 212: 1–192.</mixed-citation></ref></ref-list></tp:taxon-treatment>
