# Supplementary material for: Trichopolydesmidae from Cameroon, 2: A species-level reclassification of Afrotropical trichopolydesmids (Diplopoda, Polydesmida), with two new species and two new records from Cameroon, and two new species from the Nimba Mountains, Guinea
Source: Zookeys. 2019 Nov 21;891:31–59. doi: 10.3897/zookeys.891.46986 (PMC6882924; doi:10.3897/zookeys.891.46986)
Supplement: XML Treatment for Hemisphaeroparia falcata [file zookeys.891.46986-treatment5.xml]

<!DOCTYPE tp:taxon-treatment
  PUBLIC "-//TaxonX//DTD Taxonomic Treatment Publishing DTD v0 20100105//EN" "tax-treatment-NSO.dtd">
<tp:taxon-treatment xmlns:tp="http://www.plazi.org/taxpub"><tp:treatment-meta><kwd-group><label>Taxon classification</label><kwd><named-content xmlns:xlink="http://www.w3.org/1999/xlink" content-type="kingdom">Animalia</named-content></kwd><kwd><named-content xmlns:xlink="http://www.w3.org/1999/xlink" content-type="order">Polydesmida</named-content></kwd><kwd><named-content xmlns:xlink="http://www.w3.org/1999/xlink" content-type="family">Fuhrmannodesmidae</named-content></kwd></kwd-group><mixed-citation publication-type="journal"><person-group><name><surname>Golovatch</surname><given-names>Sergei I.</given-names></name><name><surname>Fiemapong</surname><given-names>Armand Richard Nzoko</given-names></name><name><surname>VandenSpiegel</surname><given-names>Didier</given-names></name></person-group><article-title><tp:taxon-name><tp:taxon-name-part taxon-name-part-type="family">Trichopolydesmidae</tp:taxon-name-part></tp:taxon-name> from Cameroon, 2: A species-level reclassification of Afrotropical trichopolydesmids (<tp:taxon-name><tp:taxon-name-part taxon-name-part-type="class">Diplopoda</tp:taxon-name-part></tp:taxon-name>, <tp:taxon-name><tp:taxon-name-part taxon-name-part-type="order">Polydesmida</tp:taxon-name-part></tp:taxon-name>), with two new species and two new records from Cameroon, and two new species from the Nimba Mountains, Guinea</article-title><source>Zookeys</source><day>21</day><month>11</month><year>2019</year><volume>891</volume><fpage>31</fpage><lpage>59</lpage><pub-id pub-id-type="doi">10.3897/zookeys.891.46986</pub-id></mixed-citation></tp:treatment-meta><tp:nomenclature><tp:taxon-name><object-id xmlns:xlink="http://www.w3.org/1999/xlink" content-type="arpha" xlink:type="simple">C43704D8-F036-54C1-ACD8-9E48431D7918</object-id>
              <tp:taxon-name-part taxon-name-part-type="genus" reg="Hemisphaeroparia">Hemisphaeroparia</tp:taxon-name-part>
              <tp:taxon-name-part taxon-name-part-type="species" reg="falcata">falcata</tp:taxon-name-part>
            </tp:taxon-name><tp:taxon-authority>Golovatch, Nzoko Fiemapong, Tamesse, Mauriès &amp; VandenSpiegel, 2018</tp:taxon-authority><xref ref-type="fig" rid="F6">Figs 6</xref><xref ref-type="fig" rid="F7">, 7</xref><tp:nomenclature-citation-list><tp:nomenclature-citation><tp:taxon-name>
                  <tp:taxon-name-part taxon-name-part-type="genus" reg="Hemisphaeroparia">Hemisphaeroparia</tp:taxon-name-part> <tp:taxon-name-part taxon-name-part-type="species" reg="falcata">falcata</tp:taxon-name-part></tp:taxon-name><comment>
                  Golovatch et al., 2018: 84 (original description).</comment></tp:nomenclature-citation></tp:nomenclature-citation-list></tp:nomenclature><tp:treatment-sec sec-type="material" id="SECID0ECSBG"><title>New material.</title><p>1 ♂ (MRAC 22847), 1 ♂ (SEM, MRAC 22848), Cameroon, Center Region, Mafou and Afamba Division, Mfou, cocoa plantation, <named-content xmlns:xlink="http://www.w3.org/1999/xlink" content-type="dwc:verbatimCoordinates" xlink:type="simple"><named-content content-type="geo-json" specific-use="{&#34;type&#34;:&#34;Point&#34;,&#34;coordinates&#34;:[11.680444,3.813778]}" id="NCID0ELSBG" xlink:type="simple">3°48’49.6”N, 11°40’49.6”E</named-content></named-content>, 24.VII.2019, A.R. Nzoko Fiemapong leg.</p></tp:treatment-sec><tp:treatment-sec sec-type="remarks" id="SECID0EQSBG"><title>Remarks.</title><p>The new samples fully agree with the original description (<xref ref-type="bibr" rid="B14">Golovatch et al. 2018</xref>) and are again illustrated not only to confirm the species’ identity (Figs <xref ref-type="fig" rid="F6">6</xref>, <xref ref-type="fig" rid="F7">7</xref>), including the unique, conspicuous, epicranial bundles of long filaments on the ♂ head (Fig. <xref ref-type="fig" rid="F6">6D, J</xref>), but also to note the presence of a marked ventrobasal process on each ♂ prefemur 1 (Fig. <xref ref-type="fig" rid="F6">6L</xref>), which is much like the one observed in <italic><tp:taxon-name><tp:taxon-name-part taxon-name-part-type="genus" reg="Hemisphaeroparia">H.</tp:taxon-name-part> <tp:taxon-name-part taxon-name-part-type="species" reg="avis">avis</tp:taxon-name-part></tp:taxon-name></italic> sp. nov.</p><fig id="F6" position="float" orientation="portrait"><object-id xmlns:xlink="http://www.w3.org/1999/xlink" content-type="doi" xlink:type="simple">10.3897/zookeys.891.46986.figure6</object-id><object-id xmlns:xlink="http://www.w3.org/1999/xlink" content-type="arpha" xlink:type="simple">FB97766C-CED6-563F-BB44-CEBDA160E20A</object-id><label>Figure 6.</label><caption><p><italic><tp:taxon-name><tp:taxon-name-part taxon-name-part-type="genus" reg="Hemisphaeroparia">Hemisphaeroparia</tp:taxon-name-part> <tp:taxon-name-part taxon-name-part-type="species" reg="falcata">falcata</tp:taxon-name-part></tp:taxon-name></italic> Golovatch, Nzoko Fiemapong, Tamesse, Mauriès &amp; VandenSpiegel, 2018, SEM micrographs of ♂ from Mfou <bold>A, D, G</bold> anterior part of body, lateral, ventral and dorsal views, respectively <bold>B, E, H</bold> midbody segments, lateral, ventral and dorsal views, respectively <bold>C, F, I</bold> posterior part of body, lateral, ventral and dorsal views, respectively <bold>J</bold> epicranial bundles of filaments, dorsal view <bold>K</bold> fine tergal structure with setae, dorsal view <bold>L</bold> anterior legs with a triangular ventral process on prefemur 1, lateral view. Scale bars: 0.1 mm (<bold>A–I</bold>), 0.05 mm (<bold>L</bold>), 0.02 mm (<bold>K</bold>), 0.01 mm (<bold>J</bold>).</p></caption><graphic xmlns:xlink="http://www.w3.org/1999/xlink" xlink:href="zookeys-891-031-g006.jpg" id="oo_358068.jpg" position="float" orientation="portrait" xlink:type="simple"><uri content-type="original_file" xlink:type="simple">https://binary.pensoft.net/fig/358068</uri></graphic></fig><fig id="F7" position="float" orientation="portrait"><object-id xmlns:xlink="http://www.w3.org/1999/xlink" content-type="doi" xlink:type="simple">10.3897/zookeys.891.46986.figure7</object-id><object-id xmlns:xlink="http://www.w3.org/1999/xlink" content-type="arpha" xlink:type="simple">BAA9E7CB-6AF1-5349-8638-62CF7FDB6161</object-id><label>Figure 7.</label><caption><p><italic><tp:taxon-name><tp:taxon-name-part taxon-name-part-type="genus" reg="Hemisphaeroparia">Hemisphaeroparia</tp:taxon-name-part> <tp:taxon-name-part taxon-name-part-type="species" reg="falcata">falcata</tp:taxon-name-part></tp:taxon-name></italic> Golovatch, Nzoko Fiemapong, Tamesse, Mauriès &amp; VandenSpiegel, 2018, gonopods of ♂♂ from Mfou <bold>A</bold> both gonopods in situ, ventral view <bold>B–E</bold> left gonopod in various views <bold>F</bold> right gonopod, caudal view. Scale bars: 0.05 mm (<bold>A, F</bold>), 0.02 mm (<bold>B–E</bold>).</p></caption><graphic xmlns:xlink="http://www.w3.org/1999/xlink" xlink:href="zookeys-891-031-g007.jpg" id="oo_358069.jpg" position="float" orientation="portrait" xlink:type="simple"><uri content-type="original_file" xlink:type="simple">https://binary.pensoft.net/fig/358069</uri></graphic></fig><p>The new locality, Mfou, lies quite close to the type one, Awae, both in the Central Region of Cameroon. Because Awae represents a native woodland habitat, <italic><tp:taxon-name><tp:taxon-name-part taxon-name-part-type="genus" reg="Hemisphaeroparia">H.</tp:taxon-name-part> <tp:taxon-name-part taxon-name-part-type="species" reg="falcata">falcata</tp:taxon-name-part></tp:taxon-name></italic> might have been introduced to the cocoa plantation at Mfou.</p></tp:treatment-sec><ref-list><ref id="B14"><mixed-citation xmlns:xlink="http://www.w3.org/1999/xlink" xlink:type="simple"><person-group><name name-style="western"><surname>Golovatch</surname><given-names>SI</given-names></name><name name-style="western"><surname>Nzoko Fiemapong</surname><given-names>AR</given-names></name><name name-style="western"><surname>Tamesse</surname><given-names>JL</given-names></name><name name-style="western"><surname>Mauriès</surname><given-names>JP</given-names></name><name name-style="western"><surname>VandenSpiegel</surname><given-names>D</given-names></name></person-group> (<year>2018</year>) <article-title><tp:taxon-name><tp:taxon-name-part taxon-name-part-type="family">Trichopolydesmidae</tp:taxon-name-part></tp:taxon-name> from Cameroon, 1: The genus <italic><tp:taxon-name><tp:taxon-name-part taxon-name-part-type="genus">Hemisphaeroparia</tp:taxon-name-part></tp:taxon-name></italic> Schubart, 1955.</article-title><source>With a genus-level reclassification of Afrotropical genera of the family (<tp:taxon-name><tp:taxon-name-part taxon-name-part-type="class">Diplopoda</tp:taxon-name-part></tp:taxon-name>, <tp:taxon-name><tp:taxon-name-part taxon-name-part-type="order">Polydesmida</tp:taxon-name-part></tp:taxon-name>) ZooKeys</source><volume>785</volume>: <fpage>49</fpage>–<lpage>98</lpage>. <ext-link xlink:type="simple" ext-link-type="doi" xlink:href="10.3897/zookeys.785.27422">https://doi.org/10.3897/zookeys.785.27422</ext-link></mixed-citation></ref></ref-list></tp:taxon-treatment>
