# Supplementary material for: Trichopolydesmidae from Cameroon, 2: A species-level reclassification of Afrotropical trichopolydesmids (Diplopoda, Polydesmida), with two new species and two new records from Cameroon, and two new species from the Nimba Mountains, Guinea
Source: Zookeys. 2019 Nov 21;891:31–59. doi: 10.3897/zookeys.891.46986 (PMC6882924; doi:10.3897/zookeys.891.46986)
Supplement: XML Treatment for Hemisphaeroparia avis [file zookeys.891.46986-treatment8.xml]

<!DOCTYPE tp:taxon-treatment
  PUBLIC "-//TaxonX//DTD Taxonomic Treatment Publishing DTD v0 20100105//EN" "tax-treatment-NSO.dtd">
<tp:taxon-treatment xmlns:tp="http://www.plazi.org/taxpub"><tp:treatment-meta><kwd-group><label>Taxon classification</label><kwd><named-content xmlns:xlink="http://www.w3.org/1999/xlink" content-type="kingdom">Animalia</named-content></kwd><kwd><named-content xmlns:xlink="http://www.w3.org/1999/xlink" content-type="order">Polydesmida</named-content></kwd><kwd><named-content xmlns:xlink="http://www.w3.org/1999/xlink" content-type="family">Fuhrmannodesmidae</named-content></kwd></kwd-group><mixed-citation publication-type="journal"><person-group><name><surname>Golovatch</surname><given-names>Sergei I.</given-names></name><name><surname>Fiemapong</surname><given-names>Armand Richard Nzoko</given-names></name><name><surname>VandenSpiegel</surname><given-names>Didier</given-names></name></person-group><article-title><tp:taxon-name><tp:taxon-name-part taxon-name-part-type="family">Trichopolydesmidae</tp:taxon-name-part></tp:taxon-name> from Cameroon, 2: A species-level reclassification of Afrotropical trichopolydesmids (<tp:taxon-name><tp:taxon-name-part taxon-name-part-type="class">Diplopoda</tp:taxon-name-part></tp:taxon-name>, <tp:taxon-name><tp:taxon-name-part taxon-name-part-type="order">Polydesmida</tp:taxon-name-part></tp:taxon-name>), with two new species and two new records from Cameroon, and two new species from the Nimba Mountains, Guinea</article-title><source>Zookeys</source><day>21</day><month>11</month><year>2019</year><volume>891</volume><fpage>31</fpage><lpage>59</lpage><pub-id pub-id-type="doi">10.3897/zookeys.891.46986</pub-id></mixed-citation></tp:treatment-meta><tp:nomenclature><tp:taxon-name><object-id xmlns:xlink="http://www.w3.org/1999/xlink" content-type="arpha" xlink:type="simple">B4ECECAC-750E-5CA8-8CD2-75E63C58BCF0</object-id>
              <tp:taxon-name-part taxon-name-part-type="genus" reg="Hemisphaeroparia">Hemisphaeroparia</tp:taxon-name-part>
              <tp:taxon-name-part taxon-name-part-type="species" reg="avis">avis</tp:taxon-name-part>
              <object-id xmlns:xlink="http://www.w3.org/1999/xlink" content-type="zoobank" xlink:type="simple">http://zoobank.org/3BEC5271-1547-4F69-9757-7629D354F257</object-id>
            </tp:taxon-name><tp:taxon-status xmlns:xlink="http://www.w3.org/1999/xlink" xlink:type="simple">sp. nov.</tp:taxon-status><xref ref-type="fig" rid="F1">Figs 1F</xref><xref ref-type="fig" rid="F12">, 12</xref><xref ref-type="fig" rid="F13">, 13</xref></tp:nomenclature><tp:treatment-sec sec-type="type material" id="SECID0EUDAI"><title>Type material.</title><p><bold><italic>Holotype</italic></bold> ♂ (MRAC 22853), Cameroon, Center Region, Mafou and Afamba Division, Mfou, cocoa plantation, <named-content xmlns:xlink="http://www.w3.org/1999/xlink" content-type="dwc:verbatimCoordinates" xlink:type="simple"><named-content content-type="geo-json" specific-use="{&#34;type&#34;:&#34;Point&#34;,&#34;coordinates&#34;:[11.680444,3.813778]}" id="NCID0ECEAI" xlink:type="simple">3°48’49.6”N, 11°40’49.6”E</named-content></named-content>, 24.VII.2019, A.R. Nzoko Fiemapong leg. <bold><italic>Paratypes</italic></bold>: 3 ♂, 12 ♀, 2 subadult ♀ (many fragmented) (MRAC 22854), 12 ♂ (MRAC 22855), 1 ♂ (SEM, MRAC 22856), 1 ♂, 1 ♀ (ZMUM Rd 4630), 1 ♂ (UY1), same locality, together with holotype.</p><p><bold>Diagnosis.</bold> Differs from all other species of the genus by the presence of a boletiform epicranial tubercle (♂) (Fig. <xref ref-type="fig" rid="F12">12D, K</xref>), coupled with the unusually large, disc-shaped spiracles next to coxae 1 or 2 (Fig. <xref ref-type="fig" rid="F12">12G, L</xref>), the strong, setose, subtriangular, distoventral process on ♂ prefemur (Fig. <xref ref-type="fig" rid="F12">12J</xref>), the densely setose sterna between ♂ coxae 2 and 3 (Fig. <xref ref-type="fig" rid="F12">12M</xref>), and the sole prominent, clearly exposed process (ab) with a bird’s beak-shaped tip on the gonopodal telopodite (Fig. <xref ref-type="fig" rid="F13">13</xref>).</p><fig id="F12" position="float" orientation="portrait"><object-id xmlns:xlink="http://www.w3.org/1999/xlink" content-type="doi" xlink:type="simple">10.3897/zookeys.891.46986.figure12</object-id><object-id xmlns:xlink="http://www.w3.org/1999/xlink" content-type="arpha" xlink:type="simple">0C3F5209-B8ED-5BD3-8193-0AC9AFB37DCF</object-id><label>Figure 12.</label><caption><p><italic><tp:taxon-name><tp:taxon-name-part taxon-name-part-type="genus" reg="Hemisphaeroparia">Hemisphaeroparia</tp:taxon-name-part> <tp:taxon-name-part taxon-name-part-type="species" reg="avis">avis</tp:taxon-name-part></tp:taxon-name></italic> sp. nov., SEM micrographs of a ♂ paratype <bold>A, D, G</bold> anterior part of body, lateral, dorsal and ventral views, respectively <bold>B, E, H</bold> midbody segments, lateral, dorsal and ventral views, respectively <bold>C, F, I</bold> posterior part of body, lateral, dorsal and ventral views, respectively <bold>J</bold> telopodite 1 with a prominent process in prefemur <bold>K, L</bold> epicranial tubercle <bold>M</bold> densely setose sterna between coxae 2 and 3 <bold>N</bold> fine tergal structure with limbus and setae, dorsal view. Scale bars: 0.1 mm (<bold>A–I</bold>), 0.05 mm (<bold>J, K, M</bold>), 0.02 mm (<bold>L, N</bold>).</p></caption><graphic xmlns:xlink="http://www.w3.org/1999/xlink" xlink:href="zookeys-891-031-g012.jpg" id="oo_358074.jpg" position="float" orientation="portrait" xlink:type="simple"><uri content-type="original_file" xlink:type="simple">https://binary.pensoft.net/fig/358074</uri></graphic></fig><fig id="F13" position="float" orientation="portrait"><object-id xmlns:xlink="http://www.w3.org/1999/xlink" content-type="doi" xlink:type="simple">10.3897/zookeys.891.46986.figure13</object-id><object-id xmlns:xlink="http://www.w3.org/1999/xlink" content-type="arpha" xlink:type="simple">8F008A40-32E2-55D6-80CF-828102332F91</object-id><label>Figure 13.</label><caption><p><italic><tp:taxon-name><tp:taxon-name-part taxon-name-part-type="genus" reg="Hemisphaeroparia">Hemisphaeroparia</tp:taxon-name-part> <tp:taxon-name-part taxon-name-part-type="species" reg="avis">avis</tp:taxon-name-part></tp:taxon-name></italic> sp. nov., gonopods of ♂ paratypes <bold>A</bold> both gonopods in situ, ventral view <bold>B–D</bold> right gonopod, ventrocaudal, lateral and mesal views, respectively. Abbreviations: <bold>ab</bold> apical branch, <bold>sl</bold> solenomere. Scale bars: 0.1 mm (<bold>A, C, D</bold>), 0.05 mm (<bold>B</bold>).</p></caption><graphic xmlns:xlink="http://www.w3.org/1999/xlink" xlink:href="zookeys-891-031-g013.jpg" id="oo_358075.jpg" position="float" orientation="portrait" xlink:type="simple"><uri content-type="original_file" xlink:type="simple">https://binary.pensoft.net/fig/358075</uri></graphic></fig><p><bold>Name.</bold> From Latin <italic><tp:taxon-name><tp:taxon-name-part taxon-name-part-type="genus" reg="Hemisphaeroparia"/><tp:taxon-name-part taxon-name-part-type="species" reg="avis">avis</tp:taxon-name-part></tp:taxon-name></italic> (= bird), to emphasize the bird’s beak-shaped tip of the sole process (ab) of the gonopodal telopodite; noun in apposition.</p><p><bold>Description.</bold> Length of holotype ca 4.5 mm, width of midbody pro- and metazonae 0.45 and 0.6 mm (♂), respectively. Length of paratypes 4.0–5.5 mm, width of midbody pro- and metazonae 0.45–0.5 and 0.6–0.7 (♂) or 0.6–0.8 mm (♀), respectively. Coloration in alcohol mostly uniformly reddish, apparently in part due to a thin earth crust coating most of the body (Fig. <xref ref-type="fig" rid="F1">1F</xref>); more rarely nearly pallid.</p><p>Body with 20 segments in both sexes. Tegument very delicately micro-alveolate, slightly shining to dull. Head very densely micropilose, with a very distinct, mushroom-like, frontal tubercle (♂) (Fig. <xref ref-type="fig" rid="F12">12D, K</xref>). Interantennal isthmus ca 1.3–1.4 times diameter of antennal socket. Antennae long and strongly clavate, reaching back up to segment 3 when stretched dorsally (♂, ♀). In length, antennomere 3 = 6 &gt; 5 &gt; 2 = 4 &gt; 7 &gt; 1; antennomere 6 the largest, antennomeres 5 and 6 each with a distinct, round, distodorsal field of minute sensilla. In width, collum &lt; head &lt; segments 2–4 &lt; 5–16; thereafter body gradually tapering towards telson. Collum ellipsoid, transversely oval, like all following metaterga with three transverse, regular rows of setae. Tergal setae relatively long, each mostly ca 1/3–1.4 as long as metatergum, a little longer on collum and gradually reduced in size towards telson, bacilliform and longitudinally ribbed (Fig. <xref ref-type="fig" rid="F12">12A–F, N</xref>), always 3+3 in each row on postcollum metaterga. Dorsum invariably regularly convex. Paraterga medium-sized, set at around upper 1/3 of metazonae (Fig. <xref ref-type="fig" rid="F12">12A–C</xref>), visible starting with collum, often slightly upturned caudally, faintly, but regularly rounded and bordered, lateral incisions absent; but 2–3 setae or their insertion points present at lateral margin. Caudal corner of paraterga mostly rounded, drawn increasingly back, but faintly reaching past rear tergal margin only on segments 18 and 19 (Fig. <xref ref-type="fig" rid="F12">12C, F</xref>). Pore formula normal: 5, 7, 9, 10, 12, 13, 15–18. Ozopores small, round, opening flush dorsally near caudal corner of poriferous paraterga. Stricture between pro- and metazonae wide, shallow. Limbus very finely microspiculate. Spiracles next to coxae 1 or 2 unusually prominent, discoid and microporose (Fig. <xref ref-type="fig" rid="F12">12G, L</xref>); following ones small, inconspicuous, as usual. Pleurosternal carinae traceable as very faint ridges or lines on most segments (Fig. <xref ref-type="fig" rid="F12">12A–C</xref>). Epiproct short, conical, flattened dorsoventrally. Hypoproct semi-circular, setae strongly separated and borne on minute knobs.</p><p>Sterna wide, mostly unmodified and sparsely setose, unusually densely setose only between ♂ coxae 2 and 3 (Fig. <xref ref-type="fig" rid="F12">12M</xref>); each ♂ prefemur 1 with a prominent, densely setose, subtriangular, blunt, distoventral process (Fig. <xref ref-type="fig" rid="F12">12J</xref>) (much like in <italic><tp:taxon-name><tp:taxon-name-part taxon-name-part-type="genus" reg="Hemisphaeroparia">H.</tp:taxon-name-part> <tp:taxon-name-part taxon-name-part-type="species" reg="falcata">falcata</tp:taxon-name-part></tp:taxon-name></italic>); some setae on ♂ legs slightly modified, with flattened or branching tips. Legs rather long and slender, ca 1.2–1.3 (♂) or 1.0 –1.1 (♀) times as long as midbody height; in length, tarsus &gt; femur &gt; coxa = prefemur = postfemur = tibia, the latter with a particularly long, tactile seta apicodorsally. Tarsal brushes absent.</p><p>Gonopods (Fig. <xref ref-type="fig" rid="F13">13</xref>) with large, subglobose, clearly exposed, alveolate coxae, these rather densely setose nearly throughout, fused medially at base, each carrying two very long setae near place of fusion. Telopodite bases clearly concealed inside a large gonocoel, each very densely setose along funnel-shaped mesal part, with only one strong, slightly curved, very distinctly exposed, ribbon-shaped, apically bird’s beak-shaped branch (ab). Solenomere (sl) a short unciform branch located at and hidden by base of ab.</p></tp:treatment-sec><tp:treatment-sec sec-type="remarks" id="SECID0EYJAI"><title>Remarks.</title><p>Mfou, the type locality of <italic><tp:taxon-name><tp:taxon-name-part taxon-name-part-type="genus" reg="Hemisphaeroparia">Hemisphaeroparia</tp:taxon-name-part> <tp:taxon-name-part taxon-name-part-type="species" reg="avis">avis</tp:taxon-name-part></tp:taxon-name></italic> sp. nov., is shared with as many as further two congeners, <italic><tp:taxon-name><tp:taxon-name-part taxon-name-part-type="genus" reg="Hemisphaeroparia">H.</tp:taxon-name-part> <tp:taxon-name-part taxon-name-part-type="species" reg="spiniger">spiniger</tp:taxon-name-part></tp:taxon-name></italic> and <italic><tp:taxon-name><tp:taxon-name-part taxon-name-part-type="genus" reg="Hemisphaeroparia">H.</tp:taxon-name-part> <tp:taxon-name-part taxon-name-part-type="species" reg="falcata">falcata</tp:taxon-name-part></tp:taxon-name></italic>.</p></tp:treatment-sec><tp:treatment-sec><!--Section generated to contain objects referenced in tp:taxon-treatment.--><fig id="F1" position="float" orientation="portrait"><object-id xmlns:xlink="http://www.w3.org/1999/xlink" content-type="doi" xlink:type="simple">10.3897/zookeys.891.46986.figure1</object-id><object-id xmlns:xlink="http://www.w3.org/1999/xlink" content-type="arpha" xlink:type="simple">E079E92D-AB49-54A5-8E8B-F9C24F815078</object-id><label>Figure 1.</label><caption><p>Habituses of <bold>A</bold><italic><tp:taxon-name><tp:taxon-name-part taxon-name-part-type="genus" reg="Physetoparia">Physetoparia</tp:taxon-name-part> <tp:taxon-name-part taxon-name-part-type="species" reg="complexa">complexa</tp:taxon-name-part></tp:taxon-name></italic> sp. nov., ♂ holotype, lateral view <bold>B, C</bold><italic><tp:taxon-name><tp:taxon-name-part taxon-name-part-type="genus" reg="Bactrodesmus">Bactrodesmus</tp:taxon-name-part> <tp:taxon-name-part taxon-name-part-type="species" reg="grandis">grandis</tp:taxon-name-part></tp:taxon-name></italic> sp. nov., ♂ paratype, lateral view of entire animal and its anterior body half, ventral view <bold>D</bold><italic><tp:taxon-name><tp:taxon-name-part taxon-name-part-type="genus" reg="Hemisphaeroparia">Hemisphaeroparia</tp:taxon-name-part> <tp:taxon-name-part taxon-name-part-type="species" reg="parvula">parvula</tp:taxon-name-part></tp:taxon-name></italic> (Porat, 1894), both ♀ syntypes, lateral, subventral or sublateral view <bold>E</bold><italic><tp:taxon-name><tp:taxon-name-part taxon-name-part-type="genus" reg="Hemisphaeroparia">Hemisphaeroparia</tp:taxon-name-part> <tp:taxon-name-part taxon-name-part-type="species" reg="longibrachiata">longibrachiata</tp:taxon-name-part></tp:taxon-name></italic> sp. nov., ♂ holotype, dorsal view <bold>F</bold><italic><tp:taxon-name><tp:taxon-name-part taxon-name-part-type="genus" reg="Hemisphaeroparia">Hemisphaeroparia</tp:taxon-name-part> <tp:taxon-name-part taxon-name-part-type="species" reg="avis">avis</tp:taxon-name-part></tp:taxon-name></italic> sp. nov., ♂ paratype, lateral view. Scale bars: 1.0 mm.</p></caption><graphic xmlns:xlink="http://www.w3.org/1999/xlink" xlink:href="zookeys-891-031-g001.jpg" id="oo_358063.jpg" position="float" orientation="portrait" xlink:type="simple"><uri content-type="original_file" xlink:type="simple">https://binary.pensoft.net/fig/358063</uri></graphic></fig></tp:treatment-sec></tp:taxon-treatment>
