# Supplementary material for: Trichopolydesmidae from Cameroon, 2: A species-level reclassification of Afrotropical trichopolydesmids (Diplopoda, Polydesmida), with two new species and two new records from Cameroon, and two new species from the Nimba Mountains, Guinea
Source: Zookeys. 2019 Nov 21;891:31–59. doi: 10.3897/zookeys.891.46986 (PMC6882924; doi:10.3897/zookeys.891.46986)
Supplement: XML Treatment for Trichozonus [file zookeys.891.46986-treatment9.xml]

<!DOCTYPE tp:taxon-treatment
  PUBLIC "-//TaxonX//DTD Taxonomic Treatment Publishing DTD v0 20100105//EN" "tax-treatment-NSO.dtd">
<tp:taxon-treatment xmlns:tp="http://www.plazi.org/taxpub"><tp:treatment-meta><kwd-group><label>Taxon classification</label><kwd><named-content xmlns:xlink="http://www.w3.org/1999/xlink" content-type="kingdom">Animalia</named-content></kwd><kwd><named-content xmlns:xlink="http://www.w3.org/1999/xlink" content-type="order">Polydesmida</named-content></kwd><kwd><named-content xmlns:xlink="http://www.w3.org/1999/xlink" content-type="family">Fuhrmannodesmidae</named-content></kwd></kwd-group><mixed-citation publication-type="journal"><person-group><name><surname>Golovatch</surname><given-names>Sergei I.</given-names></name><name><surname>Fiemapong</surname><given-names>Armand Richard Nzoko</given-names></name><name><surname>VandenSpiegel</surname><given-names>Didier</given-names></name></person-group><article-title><tp:taxon-name><tp:taxon-name-part taxon-name-part-type="family">Trichopolydesmidae</tp:taxon-name-part></tp:taxon-name> from Cameroon, 2: A species-level reclassification of Afrotropical trichopolydesmids (<tp:taxon-name><tp:taxon-name-part taxon-name-part-type="class">Diplopoda</tp:taxon-name-part></tp:taxon-name>, <tp:taxon-name><tp:taxon-name-part taxon-name-part-type="order">Polydesmida</tp:taxon-name-part></tp:taxon-name>), with two new species and two new records from Cameroon, and two new species from the Nimba Mountains, Guinea</article-title><source>Zookeys</source><day>21</day><month>11</month><year>2019</year><volume>891</volume><fpage>31</fpage><lpage>59</lpage><pub-id pub-id-type="doi">10.3897/zookeys.891.46986</pub-id></mixed-citation></tp:treatment-meta><tp:nomenclature><tp:taxon-name><object-id xmlns:xlink="http://www.w3.org/1999/xlink" content-type="arpha" xlink:type="simple">C824D654-93F8-54F9-AECF-35D8586429E5</object-id>
              <tp:taxon-name-part taxon-name-part-type="genus" reg="Trichozonus">Trichozonus</tp:taxon-name-part>
            </tp:taxon-name><tp:taxon-authority>Carl, 1905</tp:taxon-authority></tp:nomenclature><tp:treatment-sec sec-type="type species" id="SECID0E2LAI"><title>Type species.</title><p><italic><tp:taxon-name><tp:taxon-name-part taxon-name-part-type="genus" reg="Trichozonus">Trichozonus</tp:taxon-name-part> <tp:taxon-name-part taxon-name-part-type="species" reg="escalerae">escalerae</tp:taxon-name-part></tp:taxon-name></italic> Carl, 1905, the type species by monotypy, Equatorial Guinea (<xref ref-type="bibr" rid="B8">Carl 1905</xref>).</p></tp:treatment-sec><tp:treatment-sec sec-type="description" id="SECID0EQMAI"><title>Description.</title><p>Female. 20 segments, body length 8 mm; paraterga modest, tergal setae long and bacilliform.</p></tp:treatment-sec><tp:treatment-sec sec-type="remarks" id="SECID0EWMAI"><title>Remarks.</title><p>This genus is bound to remain dubious until a male topotypic sample from Fernando Po becomes available for study. The only other trichopolydesmid known from Fernando Po is <italic><tp:taxon-name><tp:taxon-name-part taxon-name-part-type="genus" reg="Dendrobrachypus">Dendrobrachypus</tp:taxon-name-part> <tp:taxon-name-part taxon-name-part-type="species" reg="pusillus">pusillus</tp:taxon-name-part></tp:taxon-name></italic> Verhoeff, 1941 (= <italic><tp:taxon-name><tp:taxon-name-part taxon-name-part-type="genus" reg="Mecistoparia">Mecistoparia</tp:taxon-name-part> <tp:taxon-name-part taxon-name-part-type="species" reg="pusilla">pusilla</tp:taxon-name-part></tp:taxon-name></italic>), which is only 5.0–5.5 mm long (<xref ref-type="bibr" rid="B21">Verhoeff 1941</xref>). <xref ref-type="bibr" rid="B17">Mauriès and Heymer (1996)</xref> tentatively synonymized <italic><tp:taxon-name><tp:taxon-name-part taxon-name-part-type="genus" reg="Trichozonus">Trichozonus</tp:taxon-name-part></tp:taxon-name></italic> with <italic><tp:taxon-name><tp:taxon-name-part taxon-name-part-type="genus" reg="Physetoparia">Physetoparia</tp:taxon-name-part></tp:taxon-name></italic>.</p></tp:treatment-sec><ref-list><ref id="B8"><mixed-citation xmlns:xlink="http://www.w3.org/1999/xlink" xlink:type="simple"><person-group><name name-style="western"><surname>Carl</surname><given-names>J</given-names></name></person-group> (<year>1905</year>) <article-title>Diplopodes de la Guinée espagnole.</article-title><source>Memorias de la Sociedad española de Historia natural</source><volume>1</volume>(<issue>15</issue>): <fpage>261</fpage>–<lpage>284</lpage>.</mixed-citation></ref><ref id="B21"><mixed-citation xmlns:xlink="http://www.w3.org/1999/xlink" xlink:type="simple"><person-group><name name-style="western"><surname>Verhoeff</surname><given-names>KW</given-names></name></person-group> (<year>1941</year>) Myriapoden der Insel Fernando Po. Zoologischer Anzeiger 136(5/6): 89–98.</mixed-citation></ref><ref id="B17"><mixed-citation xmlns:xlink="http://www.w3.org/1999/xlink" xlink:type="simple"><person-group><name name-style="western"><surname>Mauriès</surname><given-names>JP</given-names></name><name name-style="western"><surname>Heymer</surname><given-names>A</given-names></name></person-group> (<year>1996</year>) Nouveaux micropolydesmides d’Afrique centrale: essai de rassemblement pour une révision du genre <italic><tp:taxon-name><tp:taxon-name-part taxon-name-part-type="genus">Sphaeroparia</tp:taxon-name-part></tp:taxon-name></italic> (<tp:taxon-name><tp:taxon-name-part taxon-name-part-type="class">Diplopoda</tp:taxon-name-part></tp:taxon-name>, <tp:taxon-name><tp:taxon-name-part taxon-name-part-type="order">Polydesmida</tp:taxon-name-part></tp:taxon-name>, <tp:taxon-name><tp:taxon-name-part taxon-name-part-type="family">Fuhrmannodesmidae</tp:taxon-name-part></tp:taxon-name>). Bulletin du Muséum national d’Histoire naturelle, 4e série 18 (Section A, Nos 1–2): 165–184.</mixed-citation></ref></ref-list></tp:taxon-treatment>
